# Supplementary material for: Molecular Survey for Major Canine Enteric Viral Pathogens in Wild Carnivores, Northwestern Italy
Source: Vet Sci. 2025 Aug 26;12(9):814. doi: 10.3390/vetsci12090814 (PMC12474093; doi:10.3390/vetsci12090814)
Supplement: Supplementary file 1 [file vetsci-12-00814-s001.zip]

Archive with 1 entries (1 files):
- vetsci-3812446-supplementary.pdf
